# Supplementary material for: Sequence Analysis of Six Candidate Genes in Miniature Schnauzers with Primary Hypertriglyceridemia
Source: Genes (Basel). 2024 Jan 31;15(2):193. doi: 10.3390/genes15020193 (PMC10888295; doi:10.3390/genes15020193)
Supplement: Supplementary file 1 [file genes-15-00193-s001.zip]

Archive with 3 entries (3 files):
- TableS1_12202023.pdf
- TableS2_12202023.xlsx
- TableS3_12202023.pdf
