# Supplementary material for: Sequence Analysis of Six Candidate Genes in Miniature Schnauzers with Primary Hypertriglyceridemia
Source: Genes (Basel). 2024 Jan 31;15(2):193. doi: 10.3390/genes15020193 (PMC10888295; doi:10.3390/genes15020193)
Supplement: Supplementary file 1 [file genes-15-00193-s001.zip › TableS2_12202023.xlsx]

## Sheet: Sheet2
Supplementary Table 2. Variants identified in whole genome sequencing from Miniature Schnauzers with hypertriglyceridemia that were present in two or more cases, located within or up to 150 bp upstream of the candidate genes were extracted, and excluded due to presence at >0.10 allele frequency. Genomic locations are based on the UU-Cfam_GSD_1.0/canFam4 assembly (GenBank accession GCA_011100685.1…
Gene	Chrom	Position	Reference	Alternate	Variant Type	MS HTG					Other MS*					Non-MS Breeds†
						R/R	R/V	V/V	AF		R/R	R/V	V/V	AF		R/R	R/V	V/V	AF
APOA5	5	16805087	T	C	splice region	2	6	0	0.375		12	15	3	0.35		160	165	288	0.604405
	5	16805568	C	T	splice region	3	5	0	0.3125		20	8	2	0.2		170	150	281	0.592346
	5	16805576	T	-	see note#	1	6	1	0.5		16	11	3	0.283333		374	140	92	0.267327
	5	16806304	A	C	3' UTR	2	6	0	0.375		12	15	3	0.35		125	167	319	0.658756
	5	16806516	A	G	3' UTR	2	6	0	0.375		12	15	3	0.35		169	158	286	0.595432
APOE	1	111234521	A	G	3' UTR	6	2	0	0.125		27	3	0	0.05		280	213	118	0.36743
LMF1	6	40222239	T	C	missense	0	1	7	0.9375		0	5	25	0.916667		339	170	103	0.30719
	6	40236493	CA	C	3' UTR	0	0	8	1		0	1	29	0.983333		14	104	495	0.892333
	6	40236693	T	C	3' UTR	0	1	7	0.9375		0	5	25	0.916667		333	174	106	0.314845
LPL	25	37256282	G	A	3' UTR	0	0	8	1		0	5	25	0.916667		276	203	133	0.38317
	25	37256417	A	G	3' UTR	0	0	8	1		0	4	26	0.933333		262	213	137	0.397876
	25	37257698	CAAAAAAAAAAAAAA	CA,C	3' UTR	4	2	1	0.285714		0	9	21	0.85		110	352	135	0.520938
	25	37258065	A	T	3' UTR	0	0	8	1		0	7	23	0.883333		341	176	96	0.300163
	25	37261577	AG	A	intronic	0	0	8	1		0	4	26	0.933333		245	221	147	0.420065
GPIHBP1	13	37746681	C	T	synonymous	5	1	2	0.3125		9	14	7	0.466667		255	175	171	0.430116
	13	37746829	G	A	3' UTR	5	2	0	0.142857		17	11	2	0.25		313	181	113	0.335255
AF, allele frequency; HTG, hypertriglyceridemia; MS, Miniature Schnauzers; R, reference nucleotide; V, variant
*Variant calls from 30 Miniature Schnauzers with unknown HTG phenotypes in the WGS database.
#Of all dogs in the internal database, 98% have a single base pair deletion compared to the UU-Cfam_GSD_1.0/canFam4 assembly. The deletion is either chr5:16805576del (variant annotated above) or chr5:16805577del. Therefore, this is consistent with an insertion in the UU-Cfam_GSD_1.0/canFam4 assembly, which is supported by comparison against Dog10K_Boxer_Tasha and ROS_Cfam_1.0. The one bp differen…
